# Supplementary material for: Imaging neuropeptide release at synapses with a genetically engineered reporter
Source: eLife. 2019 Jun 26;8:e46421. doi: 10.7554/eLife.46421 (PMC6609332; doi:10.7554/eLife.46421)
Supplement: Figure 1—source data 1. [file elife-46421-fig1-data1.zip]

Archive with 27 entries (26 files):
- EM_NPRRANP/
- EM_NPRRANP/003B-01B-O1-45GFP.tif
- EM_NPRRANP/003B-01B-O1-46GFP.tif
- EM_NPRRANP/003B-01B-O1-47GFP.tif
- EM_NPRRANP/003B-01B-O1-48GFP.tif
- EM_NPRRANP/003B-01B-O1-49GFP.tif
- EM_NPRRANP/003B-01B-O1-50GFP.tif
- EM_NPRRANP/003B-01B-O1-51GFP.tif
- EM_NPRRANP/003B-01B-O1-52GFP.tif
- EM_NPRRANP/003B-01B-O1-53GFP.tif
- EM_NPRRANP/003B-01B-O1-54GFP.tif
- EM_NPRRANP/003B-01B-O1-55GFP.tif
- EM_NPRRANP/003B-01B-O1-56GFP.tif
- EM_NPRRANP/003B-01B-O1-57GFP.tif
- EM_NPRRANP/003B-01B-O1-58GFP.tif
- EM_NPRRANP/003B-01B-O1-59GFP.tif
- EM_NPRRANP/003B-01B-O1-60GFP.tif
- EM_NPRRANP/003B-01B-O1-61GFP.tif
- EM_NPRRANP/003B-01B-O1-62GFP.tif
- EM_NPRRANP/003B-01B-O1-63GFP.tif
- EM_NPRRANP/003B-01B-O1-64GFP.tif
- EM_NPRRANP/003B-01B-O1-65GFP.tif
- EM_NPRRANP/003B-01B-O1-66GFP.tif
- EM_NPRRANP/003B-01B-O1-70GFP.tif
- EM_NPRRANP/003B-01B-O1-71GFP.tif
- EM_NPRRANP/003B-01B-O1-72GFP.tif
- EM_NPRRANP/003B-01B-O1-73GFP.tif
