# Supplementary material for: Imaging neuropeptide release at synapses with a genetically engineered reporter
Source: eLife. 2019 Jun 26;8:e46421. doi: 10.7554/eLife.46421 (PMC6609332; doi:10.7554/eLife.46421)
Supplement: Figure 1—source data 2. [file elife-46421-fig1-data2.zip]

Archive with 16 entries (15 files):
- EM_no_driver_ctrl/
- EM_no_driver_ctrl/003E-01A-bx2D2-001.jpg
- EM_no_driver_ctrl/003E-01A-bx2D2-002.jpg
- EM_no_driver_ctrl/003E-01A-bx2D2-003.jpg
- EM_no_driver_ctrl/003E-01A-bx2D2-004.jpg
- EM_no_driver_ctrl/003E-01A-bx2D2-005.jpg
- EM_no_driver_ctrl/003E-01A-bx2D2-006.jpg
- EM_no_driver_ctrl/003E-01A-bx2D2-007.jpg
- EM_no_driver_ctrl/003E-01A-bx2D2-008.jpg
- EM_no_driver_ctrl/003E-01A-bx2D2-009.jpg
- EM_no_driver_ctrl/003E-01A-bx2D2-010.jpg
- EM_no_driver_ctrl/003E-01A-bx2D2-011.jpg
- EM_no_driver_ctrl/003E-01A-bx2D2-012.jpg
- EM_no_driver_ctrl/003E-01A-bx2D2-013.jpg
- EM_no_driver_ctrl/003E-01A-bx2D2-014.jpg
- EM_no_driver_ctrl/003E-01A-bx2D2-015.jpg
