# Supplementary material for: Imaging neuropeptide release at synapses with a genetically engineered reporter
Source: eLife. 2019 Jun 26;8:e46421. doi: 10.7554/eLife.46421 (PMC6609332; doi:10.7554/eLife.46421)
Supplement: Figure 3—source data 1. [file elife-46421-fig3-data1.zip]

Archive with 24 entries (23 files):
- EM_NPRRdTK/
- EM_NPRRdTK/003D-01B-bx2A5-001.jpg
- EM_NPRRdTK/003D-01B-bx2A5-002.jpg
- EM_NPRRdTK/003D-01B-bx2A5-003.jpg
- EM_NPRRdTK/003D-01B-bx2A5-004.jpg
- EM_NPRRdTK/003D-01B-bx2A5-005.jpg
- EM_NPRRdTK/003D-01B-bx2A5-006.jpg
- EM_NPRRdTK/003D-01B-bx2A5-007.jpg
- EM_NPRRdTK/003D-01B-bx2A5-008.jpg
- EM_NPRRdTK/003D-01B-bx2A5-009.jpg
- EM_NPRRdTK/003D-01B-bx2A5-010.jpg
- EM_NPRRdTK/003D-01B-bx2A5-011.jpg
- EM_NPRRdTK/003D-01B-bx2A5-012.jpg
- EM_NPRRdTK/003D-01B-bx2A5-013.jpg
- EM_NPRRdTK/003D-01B-bx2A5-014.jpg
- EM_NPRRdTK/003D-01B-bx2A5-015.jpg
- EM_NPRRdTK/003D-01B-bx2A5-016.jpg
- EM_NPRRdTK/003D-01B-bx2A5-017.jpg
- EM_NPRRdTK/003D-01B-bx2A5-018.jpg
- EM_NPRRdTK/003D-01B-bx2A5-019.jpg
- EM_NPRRdTK/003D-01B-bx2A5-020.jpg
- EM_NPRRdTK/003D-01B-bx2A5-021.jpg
- EM_NPRRdTK/003D-01B-bx2A5-022.jpg
- EM_NPRRdTK/003D-01B-bx2A5-023.jpg
