# Supplementary material for: Imaging neuropeptide release at synapses with a genetically engineered reporter
Source: eLife. 2019 Jun 26;8:e46421. doi: 10.7554/eLife.46421 (PMC6609332; doi:10.7554/eLife.46421)
Supplement: Source code 1. [file elife-46421-code1.zip]

Archive with 3 entries (2 files):
- Code_analysis/
- Code_analysis/convert_stimulation_Nikon.m
- Code_analysis/NPRR_processing.m
